# Supplementary material for: Evolutionary dynamics of the LTR-retrotransposon crapaud in the Podospora anserina species complex and the interaction with repeat-induced point mutations
Source: Mob DNA. 2024 Jan 13;15:1. doi: 10.1186/s13100-023-00311-8 (PMC10787394; doi:10.1186/s13100-023-00311-8)
Supplement: Supplementary file 1 — Additional file 1: Supplementary table 1. Information on the seven high quality genomes of the Podospora anserina species complex. Supplementary Table 2. Transposable element abundances in the Podospora anserina species-complex based on the RepeatMasker [49] output of the Podospora repeat library [41]. Supplementary table 3. Information on the sequences classified by the sequence similarity network with communitiesdetected by the GMC algorithm in the python package NetworkX [68-70]. Shown are the number of full and active copies in each community, the final classifiaction names used in this study and in the updated repeat library, and the best hit to the old library LTR sequences. Supplementary table 4. Misclassifications between SSN and RepeatMasker [49] and the number of copies of respective misclassification. [file 13100_2023_311_MOESM1_ESM.xlsx]

## Sheet: Supplementary 1
Supplementary table 1: Information on the seven high quality genomes of the Podospora anserina species complex.
Strain ID	Species	Collected	NCBI Biosample	Assembly	Reference	Genome Size (bp)	All TEs (bp)
PaWa63p	P. anserina	Wageningen	SAMN10977282	Dryad doi.org/10.5061/dryad.vm1192g	Vogan et al., 2019	36002190	1701733
CBS237.71m	P. pauciseta	Israel	SAMN10977288	Dryad doi.org/10.5061/dryad.vm1192g	Vogan et al., 2019	35576233	1646053
PcWa139m	P. comata	Wageningen	SAMN15214448	Dryad doi.org/10.5061/dryad.4tmpg4f8m	Vogan et al., 2021	34605593	798650
CBS124.78p	P. pseudoanserina	India	SAMN17076437	Dryad doi.org/10.5061/dryad.1vhhmgr0j	Ament-Velásquez et al., 2023	34930426	1192981
CBS411.78m	P. pseudopauciseta	Venezuela	SAMN17076438	Dryad doi.org/10.5061/dryad.1vhhmgr0j	Ament-Velásquez et al., 2023	36170437	2050483
CBS415.72m	P. pseudocomata	Pakistan	SAMN17076439	Dryad doi.org/10.5061/dryad.1vhhmgr0j	Ament-Velásquez et al., 2023	35065207	1200895
CBS112042	P. bellae-mahoneyi	Australia	SAMN17076440	Dryad doi.org/10.5061/dryad.1vhhmgr0j	Ament-Velásquez et al., 2023	34469758	959559

## Sheet: Supplementary 2
Supplementary Table 2: Transposable element abundances in the Podospora anserina species-complex based on the RepeatMasker [49] output of the Podospora repeat library [41].
Species name	Strain ID	Repeat Name	Repeat classification	Abundance (bp)
P. anserina	PaWa63p	Crapaud	LTR/Gypsy	579827
P. anserina	PaWa63p	Grenouille	LTR/Gypsy	426455
P. anserina	PaWa63p	Discoglosse	DNA/Mariner	215666
P. anserina	PaWa63p	Hyla	LTR/Copia	120167
P. anserina	PaWa63p	Centrolene	LTR/Copia	82675
P. anserina	PaWa63p	Pelobate	DNA/Mariner	35202
P. anserina	PaWa63p	Discodeles	DNA	32728
P. anserina	PaWa63p	Nephelobates	LTR/Gypsy	29391
P. anserina	PaWa63p	Yeti	LTR/Gypsy	27603
P. anserina	PaWa63p	Mantella	DNA	13564
P. anserina	PaWa63p	Atelopus	LTR/Copia	12091
P. anserina	PaWa63p	Rana	LTR/Gypsy	11677
P. anserina	PaWa63p	Leptodactylodon	Unknown	10410
P. anserina	PaWa63p	Amolops	Unknown	9947
P. anserina	PaWa63p	Rainette	DNA/Mariner	9079
P. anserina	PaWa63p	Microhyla	Unknown	6577
P. anserina	PaWa63p	Pipa	LTR/Gypsy	5575
P. anserina	PaWa63p	Lechriodus	Unknown	5323
P. anserina	PaWa63p	Adenomus	Unknown	4762
P. anserina	PaWa63p	Dendrobates	DNA/MuDR	4428
P. anserina	PaWa63p	Batrachyla	Unknown	4119
P. anserina	PaWa63p	Xenopus	LTR/Gypsy	4112
P. anserina	PaWa63p	Arthroleptis	LTR/Gypsy	3859
P. anserina	PaWa63p	Cochranella	LTR/Copia	3810
P. anserina	PaWa63p	Bombina	Unknown	3512
P. anserina	PaWa63p	Carpensibufo	LTR	3439
P. anserina	PaWa63p	Bufo	Unknown	3269
P. anserina	PaWa63p	Andinophryne	Unknown	2719
P. anserina	PaWa63p	Astylosternus	LTR	2713
P. anserina	PaWa63p	Allophryne	Unknown	2547
P. anserina	PaWa63p	Altiphrynoides	DNA	2173
P. anserina	PaWa63p	Cyclorana	LTR	2144
P. anserina	PaWa63p	Nyctibates	LTR	2110
P. anserina	PaWa63p	Alytes	LTR	2097
P. anserina	PaWa63p	Schoutedenella	Unknown	1869
P. anserina	PaWa63p	Bombinator	Unknown	1866
P. anserina	PaWa63p	Scaphiopus	DNA/Mariner	1565
P. anserina	PaWa63p	Callulops	Unknown	1398
P. anserina	PaWa63p	Ascaphus	LTR	1161
P. anserina	PaWa63p	Cardioglossa	Unknown	1116
P. anserina	PaWa63p	Bufoides	LTR	1098
P. anserina	PaWa63p	Boophis	LTR	1046
P. anserina	PaWa63p	Eleutherodactylus	LTR	1044
P. anserina	PaWa63p	Pelodytes	LTR	1011
P. anserina	PaWa63p	Dendrophryniscus	LTR	958
P. anserina	PaWa63p	Crepidophryne	LTR	943
P. anserina	PaWa63p	Leptopelis	Unknown	450
P. anserina	PaWa63p	Ansonia	Unknown	438
P. pauciseta	CBS237.71m	Crapaud	LTR/Gypsy	672789
P. pauciseta	CBS237.71m	Grenouille	LTR/Gypsy	440010
P. pauciseta	CBS237.71m	Discoglosse	DNA/Mariner	125152
P. pauciseta	CBS237.71m	Centrolene	LTR/Copia	81976
P. pauciseta	CBS237.71m	Rainette	DNA/Mariner	40194
P. pauciseta	CBS237.71m	Hyla	LTR/Copia	37919
P. pauciseta	CBS237.71m	Yeti	LTR/Gypsy	35479
P. pauciseta	CBS237.71m	Pelobate	DNA/Mariner	33673
P. pauciseta	CBS237.71m	Discodeles	DNA	30541
P. pauciseta	CBS237.71m	Rana	LTR/Gypsy	20774
P. pauciseta	CBS237.71m	Mantella	DNA	14166
P. pauciseta	CBS237.71m	Leptodactylodon	Unknown	10924
P. pauciseta	CBS237.71m	Xenopus	LTR/Gypsy	9619
P. pauciseta	CBS237.71m	Amolops	Unknown	9095
P. pauciseta	CBS237.71m	Microhyla	Unknown	5450
P. pauciseta	CBS237.71m	Lechriodus	Unknown	5031
P. pauciseta	CBS237.71m	Pipa	LTR/Gypsy	5020
P. pauciseta	CBS237.71m	Adenomus	Unknown	4480
P. pauciseta	CBS237.71m	Cochranella	LTR/Copia	4210
P. pauciseta	CBS237.71m	Batrachyla	Unknown	4099
P. pauciseta	CBS237.71m	Nephelobates	LTR/Gypsy	3820
P. pauciseta	CBS237.71m	Allophryne	Unknown	3616
P. pauciseta	CBS237.71m	Carpensibufo	LTR	3577
P. pauciseta	CBS237.71m	Arthroleptis	LTR/Gypsy	3273
P. pauciseta	CBS237.71m	Bombina	Unknown	3188
P. pauciseta	CBS237.71m	Bufo	Unknown	3031
P. pauciseta	CBS237.71m	Bombinator	Unknown	2992
P. pauciseta	CBS237.71m	Astylosternus	LTR	2987
P. pauciseta	CBS237.71m	Andinophryne	Unknown	2894
P. pauciseta	CBS237.71m	Dendrobates	DNA/MuDR	2812
P. pauciseta	CBS237.71m	Atelopus	LTR/Copia	2630
P. pauciseta	CBS237.71m	Altiphrynoides	DNA	2245
P. pauciseta	CBS237.71m	Callulops	Unknown	2172
P. pauciseta	CBS237.71m	Alytes	LTR	2051
P. pauciseta	CBS237.71m	Schoutedenella	Unknown	2029
P. pauciseta	CBS237.71m	Cyclorana	LTR	1867
P. pauciseta	CBS237.71m	Nyctibates	LTR	1688
P. pauciseta	CBS237.71m	Cardioglossa	Unknown	1471
P. pauciseta	CBS237.71m	Eleutherodactylus	LTR	1206
P. pauciseta	CBS237.71m	Dendrophryniscus	LTR	1108
P. pauciseta	CBS237.71m	Crepidophryne	LTR	1093
P. pauciseta	CBS237.71m	Boophis	LTR	1044
P. pauciseta	CBS237.71m	Ascaphus	LTR	917
P. pauciseta	CBS237.71m	Bufoides	LTR	792
P. pauciseta	CBS237.71m	Pelodytes	LTR	773
P. pauciseta	CBS237.71m	Leptopelis	Unknown	420
P. pauciseta	CBS237.71m	Ansonia	Unknown	358
P. comata	PcWa139m	Crapaud	LTR/Gypsy	314911
P. comata	PcWa139m	Discoglosse	DNA/Mariner	140166
P. comata	PcWa139m	Hyla	LTR/Copia	62953
P. comata	PcWa139m	Grenouille	LTR/Gypsy	49348
P. comata	PcWa139m	Pelobate	DNA/Mariner	43914
P. comata	PcWa139m	Discodeles	DNA	30736
P. comata	PcWa139m	Yeti	LTR/Gypsy	22743
P. comata	PcWa139m	Mantella	DNA	13793
P. comata	PcWa139m	Amolops	Unknown	11706
P. comata	PcWa139m	Leptodactylodon	Unknown	9242
P. comata	PcWa139m	Nephelobates	LTR/Gypsy	8246
P. comata	PcWa139m	Cochranella	LTR/Copia	7058
P. comata	PcWa139m	Centrolene	LTR/Copia	6972
P. comata	PcWa139m	Adenomus	Unknown	5177
P. comata	PcWa139m	Lechriodus	Unknown	5167
P. comata	PcWa139m	Xenopus	LTR/Gypsy	4620
P. comata	PcWa139m	Microhyla	Unknown	4555
P. comata	PcWa139m	Rainette	DNA/Mariner	3923
P. comata	PcWa139m	Batrachyla	Unknown	3855
P. comata	PcWa139m	Carpensibufo	LTR	3509
P. comata	PcWa139m	Bufo	Unknown	3401
P. comata	PcWa139m	Arthroleptis	LTR/Gypsy	3361
P. comata	PcWa139m	Astylosternus	LTR	3018
P. comata	PcWa139m	Andinophryne	Unknown	2934
P. comata	PcWa139m	Schoutedenella	Unknown	2865
P. comata	PcWa139m	Callulops	Unknown	2415
P. comata	PcWa139m	Altiphrynoides	DNA	2284
P. comata	PcWa139m	Pipa	LTR/Gypsy	2039
P. comata	PcWa139m	Nyctibates	LTR	2028
P. comata	PcWa139m	Bombina	Unknown	1888
P. comata	PcWa139m	Alytes	LTR	1780
P. comata	PcWa139m	Atelopus	LTR/Copia	1728
P. comata	PcWa139m	Cyclorana	LTR	1675
P. comata	PcWa139m	Allophryne	Unknown	1597
P. comata	PcWa139m	Bombinator	Unknown	1553
P. comata	PcWa139m	Cardioglossa	Unknown	1339
P. comata	PcWa139m	Dendrobates	DNA/MuDR	1294
P. comata	PcWa139m	Scaphiopus	DNA/Mariner	1258
P. comata	PcWa139m	Rana	LTR/Gypsy	1105
P. comata	PcWa139m	Eleutherodactylus	LTR	1031
P. comata	PcWa139m	Ascaphus	LTR	942
P. comata	PcWa139m	Boophis	LTR	917
P. comata	PcWa139m	Bufoides	LTR	907
P. comata	PcWa139m	Dendrophryniscus	LTR	874
P. comata	PcWa139m	Crepidophryne	LTR	681
P. comata	PcWa139m	Pelodytes	LTR	600
P. comata	PcWa139m	Ansonia	Unknown	347
P. comata	PcWa139m	Leptopelis	Unknown	195
P. pseudoanserina	CBS124.78p	Crapaud	LTR/Gypsy	620742
P. pseudoanserina	CBS124.78p	Discoglosse	DNA/Mariner	153835
P. pseudoanserina	CBS124.78p	Grenouille	LTR/Gypsy	83307
P. pseudoanserina	CBS124.78p	Centrolene	LTR/Copia	59717
P. pseudoanserina	CBS124.78p	Yeti	LTR/Gypsy	55828
P. pseudoanserina	CBS124.78p	Leptodactylodon	Unknown	51043
P. pseudoanserina	CBS124.78p	Pelobate	DNA/Mariner	28810
P. pseudoanserina	CBS124.78p	Discodeles	DNA	28686
P. pseudoanserina	CBS124.78p	Mantella	DNA	13527
P. pseudoanserina	CBS124.78p	Amolops	Unknown	9259
P. pseudoanserina	CBS124.78p	Rana	LTR/Gypsy	7302
P. pseudoanserina	CBS124.78p	Adenomus	Unknown	6402
P. pseudoanserina	CBS124.78p	Microhyla	Unknown	5876
P. pseudoanserina	CBS124.78p	Cochranella	LTR/Copia	5833
P. pseudoanserina	CBS124.78p	Lechriodus	Unknown	5088
P. pseudoanserina	CBS124.78p	Allophryne	Unknown	4228
P. pseudoanserina	CBS124.78p	Batrachyla	Unknown	4027
P. pseudoanserina	CBS124.78p	Carpensibufo	LTR	3555
P. pseudoanserina	CBS124.78p	Arthroleptis	LTR/Gypsy	3291
P. pseudoanserina	CBS124.78p	Xenopus	LTR/Gypsy	2979
P. pseudoanserina	CBS124.78p	Bufo	Unknown	2844
P. pseudoanserina	CBS124.78p	Astylosternus	LTR	2446
P. pseudoanserina	CBS124.78p	Bombinator	Unknown	2444
P. pseudoanserina	CBS124.78p	Andinophryne	Unknown	2431
P. pseudoanserina	CBS124.78p	Cyclorana	LTR	2154
P. pseudoanserina	CBS124.78p	Nephelobates	LTR/Gypsy	2106
P. pseudoanserina	CBS124.78p	Bombina	Unknown	2099
P. pseudoanserina	CBS124.78p	Schoutedenella	Unknown	2093
P. pseudoanserina	CBS124.78p	Altiphrynoides	DNA	2008
P. pseudoanserina	CBS124.78p	Nyctibates	LTR	1729
P. pseudoanserina	CBS124.78p	Atelopus	LTR/Copia	1685
P. pseudoanserina	CBS124.78p	Callulops	Unknown	1675
P. pseudoanserina	CBS124.78p	Cardioglossa	Unknown	1498
P. pseudoanserina	CBS124.78p	Alytes	LTR	1439
P. pseudoanserina	CBS124.78p	Pipa	LTR/Gypsy	1332
P. pseudoanserina	CBS124.78p	Ascaphus	LTR	1283
P. pseudoanserina	CBS124.78p	Hyla	LTR/Copia	1223
P. pseudoanserina	CBS124.78p	Dendrobates	DNA/MuDR	1054
P. pseudoanserina	CBS124.78p	Boophis	LTR	1053
P. pseudoanserina	CBS124.78p	Eleutherodactylus	LTR	1036
P. pseudoanserina	CBS124.78p	Dendrophryniscus	LTR	880
P. pseudoanserina	CBS124.78p	Pelodytes	LTR	673
P. pseudoanserina	CBS124.78p	Crepidophryne	LTR	606
P. pseudoanserina	CBS124.78p	Bufoides	LTR	599
P. pseudoanserina	CBS124.78p	Leptopelis	Unknown	526
P. pseudoanserina	CBS124.78p	Rainette	DNA/Mariner	372
P. pseudoanserina	CBS124.78p	Ansonia	Unknown	358
P. pseudopauciseta	CBS411.78m	Crapaud	LTR/Gypsy	906421
P. pseudopauciseta	CBS411.78m	Grenouille	LTR/Gypsy	654666
P. pseudopauciseta	CBS411.78m	Yeti	LTR/Gypsy	76980
P. pseudopauciseta	CBS411.78m	Discoglosse	DNA/Mariner	75724
P. pseudopauciseta	CBS411.78m	Centrolene	LTR/Copia	54395
P. pseudopauciseta	CBS411.78m	Pelobate	DNA/Mariner	43915
P. pseudopauciseta	CBS411.78m	Hyla	LTR/Copia	43485
P. pseudopauciseta	CBS411.78m	Leptodactylodon	Unknown	39751
P. pseudopauciseta	CBS411.78m	Discodeles	DNA	29213
P. pseudopauciseta	CBS411.78m	Mantella	DNA	12676
P. pseudopauciseta	CBS411.78m	Cochranella	LTR/Copia	11832
P. pseudopauciseta	CBS411.78m	Amolops	Unknown	8312
P. pseudopauciseta	CBS411.78m	Nephelobates	LTR/Gypsy	6667
P. pseudopauciseta	CBS411.78m	Rainette	DNA/Mariner	5209
P. pseudopauciseta	CBS411.78m	Rana	LTR/Gypsy	5057
P. pseudopauciseta	CBS411.78m	Lechriodus	Unknown	4997
P. pseudopauciseta	CBS411.78m	Dendrobates	DNA/MuDR	4736
P. pseudopauciseta	CBS411.78m	Xenopus	LTR/Gypsy	4622
P. pseudopauciseta	CBS411.78m	Adenomus	Unknown	4502
P. pseudopauciseta	CBS411.78m	Allophryne	Unknown	4213
P. pseudopauciseta	CBS411.78m	Batrachyla	Unknown	4026
P. pseudopauciseta	CBS411.78m	Carpensibufo	LTR	3809
P. pseudopauciseta	CBS411.78m	Microhyla	Unknown	3665
P. pseudopauciseta	CBS411.78m	Bufo	Unknown	3578
P. pseudopauciseta	CBS411.78m	Arthroleptis	LTR/Gypsy	3355
P. pseudopauciseta	CBS411.78m	Astylosternus	LTR	2826
P. pseudopauciseta	CBS411.78m	Bombina	Unknown	2714
P. pseudopauciseta	CBS411.78m	Andinophryne	Unknown	2474
P. pseudopauciseta	CBS411.78m	Atelopus	LTR/Copia	2435
P. pseudopauciseta	CBS411.78m	Bombinator	Unknown	2117
P. pseudopauciseta	CBS411.78m	Schoutedenella	Unknown	2101
P. pseudopauciseta	CBS411.78m	Cyclorana	LTR	1973
P. pseudopauciseta	CBS411.78m	Altiphrynoides	DNA	1900
P. pseudopauciseta	CBS411.78m	Nyctibates	LTR	1884
P. pseudopauciseta	CBS411.78m	Callulops	Unknown	1735
P. pseudopauciseta	CBS411.78m	Scaphiopus	DNA/Mariner	1627
P. pseudopauciseta	CBS411.78m	Pipa	LTR/Gypsy	1445
P. pseudopauciseta	CBS411.78m	Alytes	LTR	1439
P. pseudopauciseta	CBS411.78m	Cardioglossa	Unknown	1164
P. pseudopauciseta	CBS411.78m	Boophis	LTR	1059
P. pseudopauciseta	CBS411.78m	Eleutherodactylus	LTR	1041
P. pseudopauciseta	CBS411.78m	Ascaphus	LTR	986
P. pseudopauciseta	CBS411.78m	Dendrophryniscus	LTR	959
P. pseudopauciseta	CBS411.78m	Crepidophryne	LTR	744
P. pseudopauciseta	CBS411.78m	Pelodytes	LTR	673
P. pseudopauciseta	CBS411.78m	Bufoides	LTR	602
P. pseudopauciseta	CBS411.78m	Leptopelis	Unknown	421
P. pseudopauciseta	CBS411.78m	Ansonia	Unknown	358
P. pseudocomata	CBS415.72m	Discoglosse	DNA/Mariner	287449
P. pseudocomata	CBS415.72m	Rana	LTR/Gypsy	150783
P. pseudocomata	CBS415.72m	Crapaud	LTR/Gypsy	128887
P. pseudocomata	CBS415.72m	Kermit	LINE/I	107747
P. pseudocomata	CBS415.72m	Arthroleptis	LTR/Gypsy	58641
P. pseudocomata	CBS415.72m	Yeti	LTR/Gypsy	54423
P. pseudocomata	CBS415.72m	Sasquatch	LTR/Gypsy	54195
P. pseudocomata	CBS415.72m	Atelopus	LTR/Copia	48689
P. pseudocomata	CBS415.72m	Pipa	LTR/Gypsy	40870
P. pseudocomata	CBS415.72m	Cochranella	LTR/Copia	34291
P. pseudocomata	CBS415.72m	Discodeles	DNA	28982
P. pseudocomata	CBS415.72m	Hyla	LTR/Copia	25386
P. pseudocomata	CBS415.72m	Grenouille	LTR/Gypsy	22923
P. pseudocomata	CBS415.72m	Amolops	Unknown	20931
P. pseudocomata	CBS415.72m	Adenomus	Unknown	17605
P. pseudocomata	CBS415.72m	Pelobate	DNA/Mariner	13348
P. pseudocomata	CBS415.72m	Mantella	DNA	12543
P. pseudocomata	CBS415.72m	Xenopus	LTR/Gypsy	12083
P. pseudocomata	CBS415.72m	Microhyla	Unknown	9714
P. pseudocomata	CBS415.72m	Centrolene	LTR/Copia	9214
P. pseudocomata	CBS415.72m	Leptodactylodon	Unknown	6309
P. pseudocomata	CBS415.72m	Dendrobates	DNA/MuDR	5302
P. pseudocomata	CBS415.72m	Lechriodus	Unknown	5057
P. pseudocomata	CBS415.72m	Nephelobates	LTR/Gypsy	4525
P. pseudocomata	CBS415.72m	Batrachyla	Unknown	4185
P. pseudocomata	CBS415.72m	Carpensibufo	LTR	3683
P. pseudocomata	CBS415.72m	Bombina	Unknown	3356
P. pseudocomata	CBS415.72m	Astylosternus	LTR	2793
P. pseudocomata	CBS415.72m	Altiphrynoides	DNA	2619
P. pseudocomata	CBS415.72m	Andinophryne	Unknown	2598
P. pseudocomata	CBS415.72m	Schoutedenella	Unknown	2453
P. pseudocomata	CBS415.72m	Allophryne	Unknown	2039
P. pseudocomata	CBS415.72m	Cyclorana	LTR	1988
P. pseudocomata	CBS415.72m	Alytes	LTR	1796
P. pseudocomata	CBS415.72m	Nyctibates	LTR	1568
P. pseudocomata	CBS415.72m	Bufo	Unknown	1522
P. pseudocomata	CBS415.72m	Bombinator	Unknown	1479
P. pseudocomata	CBS415.72m	Cardioglossa	Unknown	1128
P. pseudocomata	CBS415.72m	Callulops	Unknown	1103
P. pseudocomata	CBS415.72m	Eleutherodactylus	LTR	1036
P. pseudocomata	CBS415.72m	Dendrophryniscus	LTR	861
P. pseudocomata	CBS415.72m	Pelodytes	LTR	822
P. pseudocomata	CBS415.72m	Bufoides	LTR	765
P. pseudocomata	CBS415.72m	Boophis	LTR	687
P. pseudocomata	CBS415.72m	Ascaphus	LTR	673
P. pseudocomata	CBS415.72m	Rainette	DNA/Mariner	606
P. pseudocomata	CBS415.72m	Crepidophryne	LTR	524
P. pseudocomata	CBS415.72m	Leptopelis	Unknown	367
P. pseudocomata	CBS415.72m	Ansonia	Unknown	347
P. bellae-mahoneyi	CBS112042p	Crapaud	LTR/Gypsy	554248
P. bellae-mahoneyi	CBS112042p	Discoglosse	DNA/Mariner	114923
P. bellae-mahoneyi	CBS112042p	Grenouille	LTR/Gypsy	92095
P. bellae-mahoneyi	CBS112042p	Pelobate	DNA/Mariner	37731
P. bellae-mahoneyi	CBS112042p	Discodeles	DNA	29804
P. bellae-mahoneyi	CBS112042p	Yeti	LTR/Gypsy	27655
P. bellae-mahoneyi	CBS112042p	Mantella	DNA	12803
P. bellae-mahoneyi	CBS112042p	Amolops	Unknown	7739
P. bellae-mahoneyi	CBS112042p	Leptodactylodon	Unknown	7224
P. bellae-mahoneyi	CBS112042p	Lechriodus	Unknown	4679
P. bellae-mahoneyi	CBS112042p	Batrachyla	Unknown	4038
P. bellae-mahoneyi	CBS112042p	Microhyla	Unknown	3933
P. bellae-mahoneyi	CBS112042p	Rana	LTR/Gypsy	3712
P. bellae-mahoneyi	CBS112042p	Arthroleptis	LTR/Gypsy	3605
P. bellae-mahoneyi	CBS112042p	Nephelobates	LTR/Gypsy	3199
P. bellae-mahoneyi	CBS112042p	Carpensibufo	LTR	2987
P. bellae-mahoneyi	CBS112042p	Cochranella	LTR/Copia	2957
P. bellae-mahoneyi	CBS112042p	Andinophryne	Unknown	2743
P. bellae-mahoneyi	CBS112042p	Adenomus	Unknown	2709
P. bellae-mahoneyi	CBS112042p	Altiphrynoides	DNA	2592
P. bellae-mahoneyi	CBS112042p	Schoutedenella	Unknown	2543
P. bellae-mahoneyi	CBS112042p	Bufo	Unknown	2511
P. bellae-mahoneyi	CBS112042p	Allophryne	Unknown	2453
P. bellae-mahoneyi	CBS112042p	Centrolene	LTR/Copia	2406
P. bellae-mahoneyi	CBS112042p	Callulops	Unknown	2234
P. bellae-mahoneyi	CBS112042p	Astylosternus	LTR	2094
P. bellae-mahoneyi	CBS112042p	Nyctibates	LTR	1919
P. bellae-mahoneyi	CBS112042p	Xenopus	LTR/Gypsy	1909
P. bellae-mahoneyi	CBS112042p	Atelopus	LTR/Copia	1853
P. bellae-mahoneyi	CBS112042p	Cyclorana	LTR	1846
P. bellae-mahoneyi	CBS112042p	Alytes	LTR	1721
P. bellae-mahoneyi	CBS112042p	Dendrobates	DNA/MuDR	1588
P. bellae-mahoneyi	CBS112042p	Bombinator	Unknown	1529
P. bellae-mahoneyi	CBS112042p	Pipa	LTR/Gypsy	1489
P. bellae-mahoneyi	CBS112042p	Ascaphus	LTR	1278
P. bellae-mahoneyi	CBS112042p	Eleutherodactylus	LTR	1191
P. bellae-mahoneyi	CBS112042p	Bombina	Unknown	988
P. bellae-mahoneyi	CBS112042p	Cardioglossa	Unknown	972
P. bellae-mahoneyi	CBS112042p	Dendrophryniscus	LTR	916
P. bellae-mahoneyi	CBS112042p	Crepidophryne	LTR	741
P. bellae-mahoneyi	CBS112042p	Pelodytes	LTR	691
P. bellae-mahoneyi	CBS112042p	Boophis	LTR	686
P. bellae-mahoneyi	CBS112042p	Bufoides	LTR	616
P. bellae-mahoneyi	CBS112042p	Hyla	LTR/Copia	614
P. bellae-mahoneyi	CBS112042p	Ansonia	Unknown	484
P. bellae-mahoneyi	CBS112042p	Sasquatch	LTR/Gypsy	453
P. bellae-mahoneyi	CBS112042p	Leptopelis	Unknown	329
P. bellae-mahoneyi	CBS112042p	Rainette	DNA/Mariner	129

## Sheet: Supplementary 3
Supplementary table 3: Information on the sequences classified by the sequence similarity network with communitiesdetected by the GMC algorithm in the python package NetworkX [68-70]. Shown are the number of full and active copies in each community, the final classifiaction names used in this study and in the updated repeat library, and the best hit to the old library LTR sequences.
	Community nr	Nr of sequences	Full copies	Potentiallly active copies	Final Subfamily classification	Name in new repeatmasker library	Match to Vogan et al. (2021) library
	1.1	224	22	1	LTR1	Crapaud_LTR1	Sapo_LTR
	2.1	200	33	0	LTR2	Crapaud_LTR2	Tamasoli_LTR
	3	132	29	2	LTR3	Crapaud_LTR3	Padda_LTR
	4	119	2	0	LTR4	Crapaud_LTR4	Kaeru_LTR
	5	110	9	0	LTR5	Crapaud_LTR5	Rupikonna_LTR
	6	78	8	1	LTR6	Crapaud_LTR6	Dukkeobi_LTR
	7	45	15	8	LTR7	Crapaud_LTR7	Crapaud_LTR
	8	33	8	0	LTR8	Crapaud_LTR8	-
	9	28	0	0	LTR9	Crapaud_LTR9	Tudse_LTR
	10	24	1	0	LTR10	Crapaud_LTR10	-
	2.2	23	1	0	LTR2	Crapaud_LTR2	Tamasoli_LTR
	1.2	17	5	0	LTR1	Crapaud_LTR1	Sapo_LTR
	13	14	0	0	LTR11	Crapaud_LTR11	Hama_LTR
	14	13	1	1	LTR12	Crapaud_LTR12	Mainduk_LTR
	15	11	5	0	LTR13	Crapaud_LTR13	-
	16	8	0	0	LTR14	Crapaud_LTR14	HIkigaeru_LTR
	Unclassified	226	11	0	Unclassified		-
Total:		1305	150	13

## Sheet: Supplementary 4
Supplementary table 4: Misclassifications between SSN and RepeatMasker [49] and the number of copies of respective misclassification.
Classified by SSN	Counted as by RepeatMasker	Nr of copies
LTR2	LTR4	1
LTR10	LTR9	2
LTR2	LTR1	6
LTR12	LTR5	1
LTR2	LTR8	1
LTR3	LTR4	1
LTR2	LTR7	2
LTR1	LTR13	3
LTR1	LTR9	4
LTR6	LTR5	1
LTR3	LTR2	2
LTR6	LTR1	1
LTR5	LTR6	1
LTR10	LTR2	1
LTR2	LTR6	1
LTR5	LTR8	1
LTR6	LTR3	1
LTR10	LTR7	1
LTR3	LTR1	3
LTR7	LTR9	1
LTR3	LTR10	1
LTR8	LTR13	7
LTR6	LTR7	1
LTR6	LTR4	1
LTR3	LTR5	1
LTR6	LTR10	1
LTR5	LTR13	1
LTR12	LTR7	1
LTR5	LTR2	1
LTR4	LTR1	1
LTR2	LTR5	1
LTR4	LTR2	1
LTR2	LTR13	1
LTR8	LTR9	5
LTR7	LTR1	1
LTR12	LTR1	1
LTR14	LTR1	1
